# Supplementary material for: Mitogenomics of Chinch Bugs from China and Implications for Its Coevolutionary Relationship with Grasses
Source: Insects. 2022 Jul 17;13(7):643. doi: 10.3390/insects13070643 (PMC9315831; doi:10.3390/insects13070643)
Supplement: Supplementary file 1 [file insects-13-00643-s001.zip]

Archive with 1 entries (1 files):
- insects-1798814-supplementary.pdf
